# Supplementary material for: Which Properties Allow Ligands to Open and Bind to the Transient Binding Pocket of Human Aldose Reductase?
Source: Biomolecules. 2021 Dec 6;11(12):1837. doi: 10.3390/biom11121837 (PMC8699021; doi:10.3390/biom11121837)
Supplement: Supplementary file 1 [file biomolecules-11-01837-s001.zip]

Archive with 1 entries (1 files):
- biomolecules-1462491-SI.pdf
